# Supplementary material for: Establishment of Kawasaki disease database based on metadata standard
Source: Database (Oxford). 2016 Jul 26;2016:baw109. doi: 10.1093/database/baw109 (PMC4962667; doi:10.1093/database/baw109)
Supplement: Supplementary Data [file supp_baw109_suppl_data.zip]

Archive with 3 entries (3 files):
- Supplementary Tables 1. KDD_CDEs.xls
- Supplementary Tables 2. KDD_Core_CDEs.xls
- Supplement Material 1 - Kawasaki Disease Clinical Data Collection Sheet.doc
