# Supplementary material for: Establishment of Kawasaki disease database based on metadata standard
Source: Database (Oxford). 2016 Jul 26;2016:baw109. doi: 10.1093/database/baw109 (PMC4962667; doi:10.1093/database/baw109)
Supplement: Supplementary Data [file supp_baw109_suppl_data.zip › Supplementary Tables 1. KDD_CDEs.xls]

## Sheet: Supple Table 1. KD CDEs
Supplementary Table 1. Entire Common Data Elements for Kawasaki disease
No	Classification Scheme	Required (Y/N)	Variable name	Data element name	Definition	Value domain	Object class (NCI thesaurus concept ID)	Property class (NCI thesaurus concept ID)	NCI Common Data Element
1	Patient demographic information	Y	pid	Patient ID	The unique numeric or alphanumeric identification assigned to a participant in a clinical research.	Free text	Patient (C16960)	Identifier (C25364)	2003301: Patient identifier
2		N	N/A	Patient Initials Name	The initial letters of the first, middle, and last names of the patient or participant registered on the clinical trial.	Free text	Patient (C16960)	Initial (C25536)	2001039: Patient Initials Name
3		Y	sex	Sex	Text designations that identify gender.	(1) Male, (2) Female, (9) Unknown	Patient (C16960)	Gender (C17357)	2200604: Person Gender Text Type
4		Y	age	Diagnosis Age	Age at which Kawasaki disease was first diagnosed	Float	Patient (C16960), Disease or Disorder (C2991)	Diagnosis (C15220)	2006657: Diagnosis Age
5		Y	race	Race	Race of patient	(1) Korean, (2) Other	Patient (C16960)	Race (C17049), Category (C25372)	2192199: Race Category Text
6		N		Specified Race	If not Asian/Pacific Islander (Korean), specify (Black-Non Hispanic, American Indian/Alaskan Native, Hispanic, White-Non Hispanic, Other).	Free text	Patient (C16960)	Race (C17049), Category (C25372)	2192205: Race, Other Specify
7		N	birthdd	Date of Birth	Patient’s date of birth	Date	Patient (C16960)	Birth (C25155)	793: Person birth date
8	Hospital admission information	N	admdd	Country Name	A component of an address that specifies a location by identification of a country	Free text	Country(C25464)	Address (C25407)	2179604: Address Country Name
9		N	disdd	Hospital Name	The name of hospital that has diagnosed or treated the patient	Free text	Hospital (C16696)	Identifier (C25364)	2182740 : Treating Hospital Name
10		N	N/A	Date of Admission	The date when patients first administered at the hospital	Date	Patient (C16960)	Admission (C25385), Date (C25164)	64842: Hospital admission date
11		N	N/A	Date of Discharge	The date when patients discharged from the hospital	Date	Patient (C16960)	Discharge (C0012621), Date (C25164)	2003838: Hospital Discharge Date
12	Sample Data	Y	kdid	Sample ID	A text used to identify a sample	Free text	Tissue sample (C19697)	Identifier (C25364)	2003904: Sample ID number
13		N	sampledd	Date of Sampling	The date when samples are collected	Date	Tissue sample (C19697), Collection (C25453)	Date (C25164)	2004004: Sample Collection Date
14		Y	sampletp	Time Point of Sampling	The time point of disease progression when blood sample was collected	(1) Acute, (2) Subacute, (3) Convalescent, (4) Normal	Tissue sample (C19697)	Collected (C25452)
56		Y	gdnasource	Source of gDNA	Text of gDNA source from which a sample was secured		gDNA(C95940)	Source (C25683)
57		Y	gdnaavail	availability of gDNA	The yes/no indicator whether a gDNA are available.		gDNA(C95941)	Availability (C25429)
58		Y	plaavail	availability of Plasma	The yes/no indicator whether a plasma are available.		Plasma(C13356)	Availability (C25429)
59		Y	plaavailgd	Sample banking site	if sample data existed, specify the name of banking site which has the data		Tissue sample (C19697)M Repository (C16143)	Organization Name (C93874)
15	History of Kawasaki disease	N	famhis	Family History	The yes/no indicator whether a patient has a family history of Kawasaki disease.	(1) No, (2) Yes, (9) Unknown	Kawasaki disease (C34825)	Family medical history (C17726)
16		N	N/A	Family Relationship	If there is family history of Kawasaki disease, specify the relationship between the patient and family.	Free text	Family Member (C41256)	Relationship (C25648)	2690165: Family member relationship type
17		N	recuhis	History of Recurrence	The yes/no indicator whether a patient has a recurrence of Kawasaki disease	(1) No, (2) Yes, (9) Unknown	Kawasaki disease (C34825)	Recurrence (C3352)	2860866: Disease Recurrence Indicator
18		N	preattdd	Date of Previous Attack	Onset date of previous occurrence	Date	Kawasaki disease (C34825), Previous (C25627)	Onset date (C93613)
19	Clinical Signs & Symptoms	N	feverday	Fever ≥ 5 Days	Fever persisting at least 5 days or more	(1) No, (2) Yes, (9) Unknown	Fever (E11102), Symptom (C4876)	Yes, No, or Unknown Response (C38148)
20		N	feveronsertdd	Date of Fever Onset	Date of fever onset	Date	Fever (E11102), Symptom (C4876)	Date (C25164)
21		N	fevertotday	Total Days with Fever	Length of symptoms for fever, days	No. of days	Fever (E11102), Symptom (C4876)	Duration (C25330)
22		N	coninj	Conjunctival Injection	The yes/no indicator whether a patient has a hyperaemia conjunctivae	(1) No, (2) Yes, (9) Unknown	Injection procedure (C28160), Conjunctival Route of Administration (C38194)	Yes, No, or Unknown Response (C38148)
23		N	cerlymp	Cervical Lymphadenopathy (>1.5 cm)	The yes/no indicator whether a patient has a cervical lymphadenopathy(>1.5 diameter)	(1) No, (2) Yes, (9) Unknown	Cervical Lymphadenopathy (C40989)	Diameter (C25285), Yes, No, or Unknown Response (C38148)
24		N	poly	Polymorphous Skin Rashes	The yes/no indicator whether a patient has a polymorphous skin rashes	(1) No, (2) Yes, (9) Unknown	Skin rash (C39594)	Yes, No, or Unknown Response (C38148)
25		N	abnolip	Abnormalities of Lip or Oral Mucosa	The yes/no indicator whether a patient has a abnormalities of lip or oral mucosa	(1) No, (2) Yes, (9) Unknown	Lip (C12220), Oral mucosa (C77637)	Abnormality (C9440), Yes, No, or Unknown Response (C38148)
26		N	abnoext	Abnormalities of Extremities	The yes/no indicator whether a patient has a abnormalities of hands and foots	(1) No, (2) Yes, (9) Unknown	Limb (C12429)	Abnormality (C9440), Yes, No, or Unknown Response (C38148)
27		Y	kdtype	Types of KD	Types of Kawasaki Disease. Classify complete or incomplete KD type when patient has fever and at least 4 or 2 of 5 KD clinical criteria, respectively	(1) incomplete, (2) complete	Kawasaki disease (C34825)	Type (C25284)
28		N	others	Other Clinical Symptoms	Other “non-classical” clinical symptoms	Free text	Sign or Symptom (C100104), Additional (C25406)	Text(C25704)
29	Echocardiogram Finding	Y	cal	Coronary Artery Lesions	Cardiovascular findings, Coronary artery abnormalities	(1) No, (2) Yes, (9) Unknown	Coronary artery (C12843)	Abnormality (C9440), Yes, No, or Unknown Response (C38148)
30		N	worstdia	Diameter at Worst	The results from the worst view of ECHO	Float (mm)	Echocardiogram (C37945), worst (C25719)	Diameter (C25285)
31		N	echodd	Date of Echo	Date of Echocardiogram conducted	Date	Echocardiogram (C37945)	Date (C25164)	2180278: Echocardiogram Date
32	Treatment	N	standard_tret	Standard (2g/kg IVIG) Therapy	Treated with standard therapy ( immunoglobulin)	(1) No, (2) Yes, (9) Unknown	Therapeutic Immune Globulin (C2701)	Administered (C25382), Yes, No, or Unknown Response (C38148)	2873982: Therapeutic Immune Globulin Administered Indicator
33		N	ivigdd	Date of IVIG Infusion	Date of IVIG infusion ( immunoglobulin)	Date	Therapeutic Immune Globulin (C2701), Administered (C25382)	Date (C25164)
34		Y	ivigres	IVIG Responder	Reponses to IVIG infusion ( immunoglobulin)	(1) No, (2) Yes, (9) Unknown	Therapeutic Immune Globulin (C2701)	Immune Response Process (C17930),
35		N	retrewrite	Write the Retreatment “retreated”	Retreated with alternative therapy for non-responders	Free text	Retreatment (C54055), Alternative medical procedure (C64386)	Text(C25704)
36		N	nottrereason	Reason for "not treated"	Reason for "not treated"	Free text	Supporting Evidence for Retreatment (C102717)	Text(C25704)
37		N		Non-standard Treatment	Specific therapy provided to non-responders	Free text	Alternative medical procedure (C64386)	Text(C25704)
38		N		Date of Non-standard Treatment	Date when specific therapy as non-standard treatment was provided	Date	Alternative medical procedure (C64386)	Date (C25164)
39	Laboratory Data	N	initdd	Date of Laboratory Test	Date when laboratory tests are conducted	Date	Laboratory Procedure (C25294)	Performed (C38000), Date (C25164)	2007466: Laboratory Procedure Evaluation Performed Date
40		Y	crp	C-Reactive Protein	C-reactive protein	Float	Laboratory Procedure (C25294)	C-Reactive Protein (C60651), Outcome (C20200)	2181510: Laboratory Procedure C-Reactive Protein Result Specified Value
41		Y	esr	Erythrocyte Sedimentation Rate	Erythrocyte sedimentation rate	Float	Laboratory Procedure (C25294)	Erythrocyte (C12521), Sedimentation (C54178), Outcome (C20200)	2180403: Laboratory Procedure Erythrocyte Sedimentation Rate Outcome Specified Value
42		Y	wbc	WBC	WBC	Float	Laboratory Procedure (C25294)	Leukocyte (C12529), Outcome (C20200)	2006107: Laboratory Procedure Leukocyte Result Unspecified Value
43		Y	neut	Neutrophil	Neutrophil	Float	Laboratory Procedure (C25294)	Neutrophil (C12533), Outcome (C20200)	58302: Laboratory Procedure Neutrophil Result Specified Value
44		Y	plat	Platelet	Platelet	Float	Laboratory Procedure (C25294)	Platelet (C12520), Outcome (C20200)	58304: Laboratory Procedure Platelet Result Specified Value
45		Y	hb	Hb	Hemoglobin	Float	Laboratory Procedure (C25294)	Hemoglobin (C16676), Outcome (C20200)	2190: Laboratory Procedure Hemoglobin Result Specified Value
46		Y	alb	Albumin	Albumin	Float	Laboratory Procedure (C25294)	Albumin (C214), Outcome (C20200)	58274: Laboratory Procedure Albumin Result Specified Value
47		Y	ast	AST	AST	Float	Laboratory Procedure (C25294)	SGOT (AST) (C25202), Outcome (C20200)	2182386: Laboratory Procedure Serum Glutamic Oxaloacetic Transferase Result Specified Value
48		Y	alt	ALT	ALT	Float	Laboratory Procedure (C25294)	SGPT (ALT) (C25293), Outcome (C20200)	3574943: Laboratory Procedure Serum Glutamic Pyruvic Transaminase Result Specified Value
49		Y	tp	Total Protein	Total protein	Float	Laboratory Procedure (C25294)	Total (C25304), Serum protein (C17126), Outcome (C20200)	2181536: Laboratory Procedure Total Serum Protein Outcome Unspecified Value
50		Y	labothers	Other Laboratory Test Name	Name of other laboratory tests	Free text	Laboratory Procedure (C25294)	Other (C17649), Name (C42614)	2783644: Test Other Laboratory Procedure Name java.lang.String
51		Y	N/A	Other Laboratory Result	Other laboratory results	Free text	Laboratory Procedure (C25294)	Other (C17649), Performed (C38000), Outcome (C20200)
52	OMICS data	Y	affygd	Affy 6.0	The yes/no indicator whether a sample performed the genomic test using Affymetrix Genome-Wide Human SNP array 6.0.	(1) No, (2) Yes, (9) Unknown	Genotyping (C45447)	Availability (C25429)
53		Y	omni1gd	illumina Omni1	The yes/no indicator whether a sample performed the genomic test using Illumina Human Omni1-Quad SNP genotyping array.	(1) No, (2) Yes, (9) Unknown	Genotyping (C45448)	Availability (C25429)
54		Y	wexsd	Whole exome sequencing	The yes/no indicator whether a sample performed the genomic test using whole exome sequencing.	(1) No, (2) Yes, (9) Unknown	Genotyping (C45449)	Availability (C25429)
55		Y	wexavailgd	Data deposit site	if OMICS data existed, specify the name of organization which has the data	Free text	Genotyping (C45449), Repository (C16143)	Organization Name (C93874)
60	Genotype data	Y	rs2736340	BLK(rs2736340)	genotyping result of BLK gene		BLK (C26539)	Genotype (C16631)
61		Y	rs1883832	CD40(rs1883832)	genotyping result of CD40 gene		CD40 Gene (C21121)	Genotype (C16632)
62		Y	rs12068753	CRP(rs12068753)	genotyping result of CRP gene		CRP Gene (C60649)	Genotype (C16633)
63		Y	rs17136627	KCNN2(rs17136627)	genotyping result of KCNN2 gene		Gene (C16612)	Genotype (C16634)
