# Supplementary material for: Establishment of Kawasaki disease database based on metadata standard
Source: Database (Oxford). 2016 Jul 26;2016:baw109. doi: 10.1093/database/baw109 (PMC4962667; doi:10.1093/database/baw109)
Supplement: Supplementary Data [file supp_baw109_suppl_data.zip › Supplementary Tables 2. KDD_Core_CDEs.xls]

## Sheet: Supple Table 2. Core KD CDEs
Supplementary Table 2. Detailed information on Core Common Data Eleements for Kawasaki disease.
No	Classification Scheme	Variable name	Data element name	Definition	Value domain	Object class (NCI thesaurus concept ID)	Property class (NCI thesaurus concept ID)	NCI Common Data Element
1	Patient demographic information	pid	Patient ID	The unique numeric or alphanumeric identification assigned to a participant in a clinical research.	Free text	Patient (C16960)	Identifier (C25364)	2003301: Patient identifier
2	Patient demographic information	sex	Sex	Text designations that identify gender.	(1) Male, (2) Female, (9) Unknown	Patient (C16960)	Gender (C17357)	2200604: Person Gender Text Type
3	Patient demographic information	age	Diagnosis Age	Age at which Kawasaki disease was first diagnosed	Float	Patient (C16960), Disease or Disorder (C2991)	Diagnosis (C15220)	2006657: Diagnosis Age
4	Patient demographic information	race	Race	Race of patient	(1) Korean, (2) Other	Patient (C16960)	Race (C17049), Category (C25372)	2192199: Race Category Text
5	Sample Data	kdid	Sample ID	A text used to identify a sample	Free text	Tissue sample (C19697)	Identifier (C25364)	2003904: Sample ID number
6	Sample Data	sampletp	Time Point of Sampling	The time point of disease progression when blood sample was collected	(1) Acute, (2) Subacute, (3) Convalescent, (4) Normal	Tissue sample (C19697)	Collected (C25452)
7	Sample Data	kdtype	Types of KD	Types of Kawasaki Disease. Classify complete or incomplete KD type when patient has fever and at least 4 or 2 of 5 KD clinical criteria, respectively	(1) incomplete, (2) complete	Kawasaki disease (C34825)	Type (C25284)
8	Sample Data	gdnasource	Source of gDNA	Text of gDNA source from which a sample was secured		gDNA(C95940)	Source (C25683)
9	Sample Data	gdnaavail	availability of gDNA	The yes/no indicator whether a gDNA are available.		gDNA(C95941)	Availability (C25429)
10	Sample Data	plaavail	availability of Plasma	The yes/no indicator whether a plasma are available.		Plasma(C13356)	Availability (C25429)
11	Sample Data	plaavailgd	Sample banking site	if sample data existed, specify the name of banking site which has the data		Tissue sample (C19697)M Repository (C16143)	Organization Name (C93874)
12	Echocardiogram Finding	cal	Coronary Artery Lesions	Cardiovascular findings, Coronary artery abnormalities	(1) No, (2) Yes, (9) Unknown	Coronary artery (C12843)	Abnormality (C9440), Yes, No, or Unknown Response (C38148)
13	Treatment	ivigres	IVIG Responder	Reponses to IVIG infusion ( immunoglobulin)	(1) No, (2) Yes, (9) Unknown	Therapeutic Immune Globulin (C2701)	Immune Response Process (C17930),
14	Laboratory Data	crp	C-Reactive Protein	C-reactive protein	Float	Laboratory Procedure (C25294)	C-Reactive Protein (C60651), Outcome (C20200)	2181510: Laboratory Procedure C-Reactive Protein Result Specified Value
15	Laboratory Data	esr	Erythrocyte Sedimentation Rate	Erythrocyte sedimentation rate	Float	Laboratory Procedure (C25294)	Erythrocyte (C12521), Sedimentation (C54178), Outcome (C20200)	2180403: Laboratory Procedure Erythrocyte Sedimentation Rate Outcome Specified Value
16	Laboratory Data	wbc	WBC	WBC	Float	Laboratory Procedure (C25294)	Leukocyte (C12529), Outcome (C20200)	2006107: Laboratory Procedure Leukocyte Result Unspecified Value
17	Laboratory Data	neut	Neutrophil	Neutrophil	Float	Laboratory Procedure (C25294)	Neutrophil (C12533), Outcome (C20200)	58302: Laboratory Procedure Neutrophil Result Specified Value
18	Laboratory Data	plat	Platelet	Platelet	Float	Laboratory Procedure (C25294)	Platelet (C12520), Outcome (C20200)	58304: Laboratory Procedure Platelet Result Specified Value
19	Laboratory Data	hb	Hb	Hemoglobin	Float	Laboratory Procedure (C25294)	Hemoglobin (C16676), Outcome (C20200)	2190: Laboratory Procedure Hemoglobin Result Specified Value
20	Laboratory Data	alb	Albumin	Albumin	Float	Laboratory Procedure (C25294)	Albumin (C214), Outcome (C20200)	58274: Laboratory Procedure Albumin Result Specified Value
21	Laboratory Data	ast	AST	AST	Float	Laboratory Procedure (C25294)	SGOT (AST) (C25202), Outcome (C20200)	2182386: Laboratory Procedure Serum Glutamic Oxaloacetic Transferase Result Specified Value
22	Laboratory Data	alt	ALT	ALT	Float	Laboratory Procedure (C25294)	SGPT (ALT) (C25293), Outcome (C20200)	3574943: Laboratory Procedure Serum Glutamic Pyruvic Transaminase Result Specified Value
23	Laboratory Data	tp	Total Protein	Total protein	Float	Laboratory Procedure (C25294)	Total (C25304), Serum protein (C17126), Outcome (C20200)	2181536: Laboratory Procedure Total Serum Protein Outcome Unspecified Value
24	Laboratory Data	labothers	Other Laboratory Test Name	Name of other laboratory tests	Free text	Laboratory Procedure (C25294)	Other (C17649), Name (C42614)	2783644: Test Other Laboratory Procedure Name java.lang.String
25	Laboratory Data	N/A	Other Laboratory Result	Other laboratory results	Free text	Laboratory Procedure (C25294)	Other (C17649), Performed (C38000), Outcome (C20200)
26	OMICS data	affygd	Affy 6.0	The yes/no indicator whether a sample performed the genomic test using Affymetrix Genome-Wide Human SNP array 6.0.	(1) No, (2) Yes, (9) Unknown	Genotyping (C45447)	Availability (C25429)
27	OMICS data	omni1gd	illumina Omni1	The yes/no indicator whether a sample performed the genomic test using Illumina Human Omni1-Quad SNP genotyping array.	(1) No, (2) Yes, (9) Unknown	Genotyping (C45448)	Availability (C25429)
28	OMICS data	wexsd	Whole exome sequencing	The yes/no indicator whether a sample performed the genomic test using whole exome sequencing.	(1) No, (2) Yes, (9) Unknown	Genotyping (C45449)	Availability (C25429)
29	OMICS data	wexavailgd	Data deposit site	if OMICS data existed, specify the name of organization which has the data	Free text	Genotyping (C45449), Repository (C16143)	Organization Name (C93874)
30	Genotype data	rs2736340	BLK(rs2736340)	genotyping result of BLK gene		BLK (C26539)	Genotype (C16631)
31	Genotype data	rs1883832	CD40(rs1883832)	genotyping result of CD40 gene		CD40 Gene (C21121)	Genotype (C16632)
32	Genotype data	rs12068753	CRP(rs12068753)	genotyping result of CRP gene		CRP Gene (C60649)	Genotype (C16633)
33	Genotype data	rs17136627	KCNN2(rs17136627)	genotyping result of KCNN2 gene		Gene (C16612)	Genotype (C16634)
